# Supplementary material for: Natural variation in wild tomato trichomes; selecting metabolites that contribute to insect resistance using a random forest approach
Source: BMC Plant Biol. 2021 Jul 2;21:315. doi: 10.1186/s12870-021-03070-x (PMC8252294; doi:10.1186/s12870-021-03070-x)
Supplement: Supplementary file 9 — Additional file 9: Table S1. Generalised Linear Model fitted on the whitefly survival data. The output of the model was used to classify accessions as either resistant or susceptible to whiteflies which served as an input for the random forest algorithm. [file 12870_2021_3070_MOESM9_ESM.xlsx]

## Sheet: Table S1
	generalised linear model fitted on the whitefly survival data
	Coefficients:
	Genotype	Estimate	Std. Error	z value	Pr(>|z|)	signif
	(Intercept)	-1.47145	0.1653	-8902	< 2.00E-16	***
	LA0407	0.35342	0.32462	1089	0.27628
	LA1278	-0.07447	0.34733	-0.214	0.83023
	LA1364	0.19849	0.34461	0.576	0.56463
	LA1401	0.49689	0.31015	1602	0.10913
	LA1578	0.40674	0.30752	1323	0.18594
	LA1718	1153	0.28513	4044	5.26E-05	***
	LA1777	279832	0.35306	7926	2.27E-15	***
	LA1840	0.08516	0.29971	0.284	0.7763
	LA1954	0.99603	0.31278	3184	0.00145	**
	LA2133	0.05007	0.34058	0.147	0.88313
	LA2172	0.18625	0.35429	0.526	0.59909
	LA2695	0.93593	0.30558	3063	0.00219	**
	LA4024	0.38884	0.30178	1288	0.19758
	LA0735	-0.10094	0.37027	-0.273	0.78514
	PI134418	120116	0.29685	4046	5.20E-05	***
	LYC4	220382	0.2942	7491	6.84E-14	***
	PI127826	325391	0.30368	10715	< 2.00E-16	***
	Null deviance; 502.97 on 119 degrees of freedom
	Residual deviance: 183.73 on 102 degrees of freedom	deviance:
	AIC: 505.63
	Number of Fisher Scoring iterations: 4
