# Supplementary material for: Natural variation in wild tomato trichomes; selecting metabolites that contribute to insect resistance using a random forest approach
Source: BMC Plant Biol. 2021 Jul 2;21:315. doi: 10.1186/s12870-021-03070-x (PMC8252294; doi:10.1186/s12870-021-03070-x)
Supplement: Supplementary file 10 — Additional file 10: Table S2. Cox proportional hazard model fitted on the thrips survival data. The output of the model was used to classify accessions as either resistant or susceptible to whiteflies which served as an input for the random forest algorithm. [file 12870_2021_3070_MOESM10_ESM.xlsx]

## Sheet: Table S2
	Cox proportional hazard model fitted on the thrips survival data
	n=530, number of events = 349
	genotype	coef	exp(coef)	se(coef)	z	Pr(>|z|)	Comment	signif
	LA0407	2579	131837	0.4207	6.13	8.77E-10	p < 0.001	****
	LA0716	17215	55928	0.4981	3456	0.000547	p < 0.001	****
	LA1278	15942	49245	0.4427	3601	0.000317	p < 0.001	****
	LA1364	-0.5825	0.5585	0.4705	-1238	0.215647	n.s.	n.s.
	LA1401	19023	67014	0.4237	4489	7.14E-06	p < 0.001	****
	LA1578	10433	28387	0.4599	2268	0.0233	p < 0.05	**
	LA1584	-18772	0.153	0.8052	-2331	0.019733	p < 0.05	**
	LA1718	0.9881	26863	0.4595	2151	0.031511	p < 0.05	**
	LA1777	22761	97385	0.4292	5304	1.13E-07	p < 0.001	****
	LA1840	-0.1976	0.8207	0.5188	-0.381	0.703376	n.s.	n.s.
	LA1954	0.6298	18772	0.4768	1321	0.186535	n.s.	n.s.
	LA2133	10457	28455	0.4798	2.18	0.02928	p < 0.05	**
	LA2172	18871	66003	0.5131	3678	0.000235	p < 0.001	****
	LA2695	14306	41813	0.4377	3268	0.001082	p < 0.001	****
	LA4024	-0.1236	0.8838	0.4634	-0.267	0.789771	n.s.	n.s.
	LA0735	12709	35641	0.4515	2815	0.004884	p < 0.01	***
	PI134118	25721	130929	0.4228	6083	1.18E-09	p < 0.001	****
	LYC4	30699	215397	0.4228	7.26	3.87E-13	p < 0.001	****
	PI127826	11286	30912	0.4663	2.42	0.0155	p < 0.05	**
