# Supplementary material for: Natural variation in wild tomato trichomes; selecting metabolites that contribute to insect resistance using a random forest approach
Source: BMC Plant Biol. 2021 Jul 2;21:315. doi: 10.1186/s12870-021-03070-x (PMC8252294; doi:10.1186/s12870-021-03070-x)
Supplement: Supplementary file 11 — Additional file 11: Table S3. Normalised peak-area of the volatiles and acylsugars detected over the samples. The file contains the data that was used as input material for Fig. 3, Fig. 5 and the random forest models and includes the experimental-and theoretical Kovats Retention Indices used for identification of the volatiles. [file 12870_2021_3070_MOESM11_ESM.xlsx]

## Sheet: Volatiles_GCMS
		identifier (RT_Mass)	5.541_67.0557	7.060_95.0168	9.272_93.0728	9.472_91.0566	9.653_91.0565	10.148_93.0730	10.581_105.0363	10.873_119.0877	11.056_91.0567	11.572_91.0564	11.844_91.0573	11.96_91.0560	12.373_91.0575	12.618_119.0885	12.761_91.0557	13.396_91.0579	13.604_105.0725_blank	14.572_91.0565	14.844_105.0368	15.428_68.0279	15.562_91.0570	18.152_67.0559	18.702_97.0318	20.136_79.0560	20.614_58.0433	21.112_119.0858	21.260_109.1042	21.506_109.1042	21.673_129.0932	21.813_91.0566	22.444_161.1317	22.570_91.0567	22.891_161.1339	23.181_147.1173	23.223_93.0721	23.403_91.0566	23.681_91.0574	23.736_145.1019	23.997_91.0562	24.220_91.0566	24.291_119.0873	24.374_105.0720	24.442_95.0877	24.471_105.0723	24.500_81.0718	24.550_94.0801	24.602_117.0716
		structural_class	acyclic hydrocarbon	unknown	monoterpene	monoterpene	monoterpene	monoterpene	monoterpene	monoterpene	monoterpene	monoterpene	monoterpene	monoterpene	monoterpene	monoterpene	monoterpene	monoterpene	monoterpene	monoterpene	aromatic hydrocarbon	cyclic hydrocarbon	monoterpene	monoterpene	acyclic hydrocarbon	monoterpene	methylketone	aromatic hydrocarbon	unknown	monoterpene	acyclic hydrocarbon	sesquiterpene	sesquiterpene	sesquiterpene	sesquiterpene	sesquiterpene	sesquiterpene	sesquiterpene	sesquiterpene	sesquiterpene	sesquiterpene	sesquiterpene	sesquiterpene	sesquiterpene	unknown	sesquiterpene	sesquiterpene	sesquiterpene	sesquiterpene
		identification_library	NIST-library hit	NIST-library hit	Adams 2007	NIST-library hit	Adams 2007	Adams 2007	NIST-library hit	Adams 2007	Adams 2007	Adams 2007	Adams 2007	authentic standard	authentic standard	authentic standard	NIST-library hit	Adams 2007	Adams 2007	Adams 2007	NIST-library hit	NIST-library hit	Adams 2007	NIST-library hit	NIST-library hit	Adams 2007	NIST-library hit	NIST-library hit	NIST-library hit	NIST-library hit	NIST-library hit	NIST-library hit	Adams 2007	NIST-library hit	NIST-library hit	Adams 2007	Adams 2007	NIST-library hit	Adams 2007	in-house library	NIST-library hit	Adams 2007	NIST-library hit	NIST-library hit	NIST-library hit	Adams 2007	NIST-library hit	NIST-library hit	NIST-library hit
		experimental_KI	753	772	917	923	929	944	957	966	972	988	996	1000	1013	1021	1025	1046	1082	1083	1091	1111	1115	1202	1222	1273	1290	1308	1313	1323	1329	1335	1359	1363	1376	1387	1388	1395	1407	1410	1423	1433	1437	1441	1444	1446	1447	1449	1452
		theoretical_KI	754	NA	926	929	930	939	956	967	975	987	1002	1002	1017	1024	1029	1050	1086	1088	1090	1107	1120	1200	1233	1271	1294	1312	NA	1326	1328	1334	1351	1368	1376	1388	1391	1398	1408	NA	1419	1432	1434	1441	NA	1444	1450	NA	NA
sample	accesion	metabolite_id	2-E-penten-1-al	unknown-6	tricyclene	R-a-pinene	a-thujene	a-pinene	dehydrosabinene	verbenene	sabinene	Z-meta-mentha-2,8-diene	2-carene	a-phellandrene	a-terpinene	p-cymene	b-phellandrene/D-limonene	E-b-ocimene	isoterpinolene	terpinolene	methyl benzoylformate	levoglucosenone	dehydro-sebina ketone	E-4-caranone	2-furancarboxaldehyde	perilla aldehyde	2-undecanone	2-mesitylethanon	unknown-5	limonene-aldehyde	8-methyl-nonanoic acid	acetomesitylene	a-cubebene	cyclosativene	a-copaene	b-cubebene	sativene	cyperene	iso-caryophyllene	7-epizingiberene derivative	b-caryophyllene	b-copaene	a-E-bergamotene	aromadenderene	unknown-7	6,9-guaiadiene	Z-muurola-3,5-diene	a-begamotene	unknown-9
PI127826_4_rep_5x	PI127826		0	0	0	0	0	0	0	0	0	0	0	0	0	4.3622e+06	0	0	1.7227e+06	0	0	0	0	0	0	0	0	2.27358e+06	0	0	0	1.15526e+07	0	0	0	0	3.44812e+06	0	0	1.67971e+06	1.61048e+07	0	0	1.39586e+07	7.32591e+06	0	0	0	8.21358e+06
PI127826_2_rep_5x	PI127826		0	0	0	0	2.74086e+06	0	0	0	0	0	3.66468e+06	0	0	1.85655e+07	1.73121e+06	0	0	0	0	0	0	0	0	0	0	1.16203e+06	0	0	0	6.65034e+06	0	0	0	0	1.47761e+06	0	0	0	1.67561e+07	0	0	1.31357e+07	1.59277e+06	0	0	0	5.55231e+06
PI127826_3_rep_5x	PI127826		0	0	0	0	0	0	0	0	0	0	0	0	0	0	0	0	0	0	0	0	0	0	0	0	0	2.2049e+06	0	0	0	1.48684e+07	0	0	0	0	3.4233e+06	0	0	1.71875e+06	1.63824e+07	0	0	1.4686e+07	1.54856e+07	0	0	0	5.74627e+06
PI127826_1_rep_5x	PI127826		0	0	0	0	0	0	0	0	0	0	0	0	0	4.24569e+06	0	0	2.47947e+06	0	0	0	0	0	0	0	0	0	0	0	0	1.38316e+07	0	0	0	0	0	0	0	0	2.12672e+06	0	0	4.77176e+06	6.63178e+06	0	0	0	0
LA1364-3-lv	LA1364		0	0	145001	119149	0	66480	0	0	0	1.91936e+06	216034	1.6166e+07	6.52611e+06	134902	6.86162e+06	6.8347e+06	167751	55650.9	0	0	0	313095	0	0	0	0	0	0	0	0	75946.9	18066.9	0	34735.8	0	0	0	0	60174.2	34273	0	0	0	28302.9	0	0	0
LA1364_2_lv	LA1364		0	0	168308	62192.8	63499.2	112064	0	0	0	233027	54095.5	6.42955e+06	2.2017e+06	109775	4.67131e+06	2.00077e+06	191626	57291.2	0	0	0	132464	0	16953.1	0	0	0	0	0	0	25579.4	0	0	14853.2	0	0	0	0	178144	0	0	0	0	0	0	0	0
LA1364_4_lv	LA1364		0	0	59048	0	28738.8	93927.3	0	0	0	205200	0	116415	92679.7	0	164913	537038	137977	0	0	0	0	0	0	0	0	0	0	0	0	0	0	0	0	0	0	0	0	0	17937.4	0	0	0	0	0	0	0	0
LA1777_1_rep_5x	LA1777		0	0	0	0	1.00526e+06	0	0	0	0	0	0	0	0	0	0	0	0	0	0	0	0	0	0	0	0	0	4.9069e+06	4.66658e+06	0	0	0	0	0	0	0	0	0	0	7.69477e+06	0	926726	0	0	587428	0	2.23363e+06	0
LA716_1_rep_1x	LA0716		0	22019.3	0	0	0	0	0	0	0	0	41247.8	0	0	241659	44879.6	22450.5	145834	0	0	43753.4	0	0	58063.4	0	0	0	0	0	45164.8	0	0	0	0	0	0	0	0	0	0	0	0	0	0	0	0	0	0
LA716_4	LA0716		0	0	0	0	173871	0	0	0	0	0	72858.3	58596.6	0	134547	62339.6	0	172349	0	0	35797.5	0	0	19848.7	0	0	0	0	0	0	0	0	0	0	0	0	0	0	0	0	0	0	0	0	0	0	0	0
LA716_5	LA0716		0	96597	0	0	22366.4	0	0	0	0	0	34632.8	76008.4	0	148854	60878.8	0	175076	0	0	66102.9	0	0	102165	0	0	0	0	0	85083.7	0	0	0	0	0	0	0	0	0	0	0	0	0	0	0	0	0	0
LA1777_4_5x	LA1777		0	0	0	0	0	0	0	0	0	0	0	0	0	0	0	0	936664	0	0	0	0	0	0	0	0	0	6.41834e+06	5.84669e+06	0	0	0	0	0	0	0	0	0	0	7.59312e+06	0	0	0	0	0	0	2.11767e+06	0
LA1777_3_rep_5x	LA1777		0	0	0	0	701949	0	0	0	0	0	0	0	0	0	0	0	0	0	0	0	0	0	0	0	0	0	6.23787e+06	7.18421e+06	0	0	0	0	0	0	0	0	0	0	4.46033e+06	0	0	0	0	0	0	1.98347e+06	0
LA716_3_rep_1x	LA0716		0	148450	0	0	0	0	0	0	0	0	55004.3	0	0	208130	79764	0	39210.4	0	0	52863	0	0	56520.8	0	0	0	0	0	58423.8	0	0	0	0	0	0	0	0	0	0	0	0	0	0	0	0	0	0
LA1718_1	LA1718		0	0	0	0	1.25962e+06	0	0	0	0	0	1.05086e+07	7.74166e+06	4.87622e+06	953017	2.39973e+07	155407	551716	173879	124987	0	0	0	0	0	0	0	0	0	0	0	0	0	935609	0	0	0	0	0	132690	0	0	0	0	0	0	0	0
Lyc38_2_rep_1x	PI134418		0	0	0	0	152649	0	0	0	0	0	118734	0	0	431148	0	112888	168229	0	0	0	0	0	0	0	731609	0	0	0	0	0	0	0	0	0	0	0	0	0	0	0	0	0	0	0	0	0	0
Lyc38_1_rep_1x	PI134418		0	0	0	0	121643	0	0	0	0	0	134994	0	0	320088	100386	0	345660	0	0	0	0	0	0	0	497869	0	0	0	0	0	0	0	0	0	0	0	0	0	0	0	0	0	0	0	0	0	0
LA4024_3	LA4024		0	0	0	0	108674	0	54039.1	348341	0	114561	1.0681e+06	2.13587e+06	1.26063e+06	119430	9.25251e+06	73354.2	156029	47015.4	48234.9	0	0	0	0	0	0	0	0	0	0	0	156501	0	0	34783.6	0	30877.5	35017.4	0	1.01813e+06	63162.5	0	0	0	54259.2	0	0	0
LA2172_6_lv	LA2172		0	0	0	0	198854	0	0	0	344360	0	0	0	0	0	79944.9	0	92880.4	0	0	0	0	0	0	0	0	0	0	0	0	0	149215	46596	0	129757	0	29694.7	41434.5	0	2.88054e+06	60131.3	0		0	187450	0	0	0
LA1578_2_lv	LA1578		64048.3	0	0	0	33377	0	0	91907.1	0	0	33211.2	320883	169628	172211	2.46103e+06	47563	226260	0	0	0	0	0	0	0	0	0	0	0	0	0	143299	0	0	43183.7	0	0	0	0	1.32013e+06	72748.2	0	0	0	63577.8	0	0	0
LA1278_1	LA1278		0	0	0	0	114129	0	27289.7	0	95651.2	0	0	0	0	164681	105157	58057.4	243716	0	321284	0	0	0	0	0	0	0	0	0	0	0	120765	37648.7	0	0	0	0	0	0	1.14523e+06	50038.6	0	0	0	125745	0	0	0
LA2172_2_lv	LA2172		0	0	0	0	83393.5	0	0	0	200254	0	0	0	0	0	39663.3	40875.4	170353	0	0	0	0	0	0	0	0	0	0	0	0	0	96310.3	31702.5	0	81512.1	0	0	0	0	241578	35016	0		0	237455	0	0	0
LA4024_1	LA4024		0	0	0	0	82267.8	0	13040.9	200693	0	139328	5.86451e+06	3.01703e+06	5.30988e+06	171359	7.33362e+06	104532	154625	81004.3	19597.5	0	42878.3	0	0	0	0	0	0	0	0	0	83588.5	0	0	23435.3	0	18909.7	16073.8	0	751482	32464	0	0	0	42260.3	0	0	0
LA1718_3	LA1718		0	0	0	0	302412	0	0	0	0	0	126830	0	0	592514	80463.6	0	493889	0	0	0	0	0	0	0	0	0	0	0	0	65352.5	0	0	0	0	0	0	0	0	0	0	0	0	0	88073.8	0	0	0
LA1777_2_rep_5x	LA1777		0	0	0	0	0	0	0	0	0	0	0	0	0	0	0	0	727589	0	0	0	0	0	0	0	0	0	7.79491e+06	7.89753e+06	0	0	0	0	0	0	0	0	0	0	3.83798e+06	0	0	0	0	0	0	1.22161e+06	0
LA1718_2	LA1718		0	0	0	0	430012	0	0	0	0	0	190868	51395.2	0	359693	315810	0	632629	0	0	0	0	0	0	0	0	0	0	0	0	0	0	0	189060	0	0	0	0	0	97901.3	0	0	0	0	0	0	0	0
LA1718_4	LA1718		0	0	0	0	108379	0	0	0	0	0	230865	0	0	684489	279622	98807.7	322390	0	0	0	0	0	0	0	0	0	0	0	0	0	0	0	0	0	0	0	0	0	0	0	0	0	0	0	0	0	0
LA2172_1	LA2172		0	0	0	0	359149	0	0	0	76043.2	0	66934.3	0	0	364869	102219	0	418098	0	0	0	0	0	0	0	0	0	0	0	0	0	36856.7	0	0	45298.9	0	0	0	0	255534	0	0	0	0	91952.3	0	0	0
LA2172_7	LA2172		0	0	0	0	110823	0	0	0	0	0	51740.7	0	0	133928	66139.2	0	139119	0	0	0	0	0	0	0	0	0	0	0	0	0	24345.8	0	0	30035	0	0	0	0	181189	0	0	0	0	59819.5	0	0	0
LA1401_3	LA1401		0	0	0	0	134441	0	0	0	0	0	0	0	0	21691.8	0	47548.3	206756	0	0	0	0	0	0	0	0	0	0	0	0	0	0	0	0	0	0	0	0	0	88490.9	0	0	0	0	0	0	0	0
Lyc140_3_lv	LA0735		0	0	0	0	49898.5	0	0	0	0	0	443631	306608	66783.8	39238.6	565439	45013.2	283311	0	0	0	0	0	0	0	0	0	0	0	0	0	0	0	0	34641.7	0	0	0	0	72185.8	0	0	0	0	58202.9	0	0	0
Lyc140_2_lv	LA0735		0	0	0	0	95822.6	0	0	0	0	0	246733	175236	100671	33057.9	564598	42247.7	197941	0	0	0	0	0	0	0	0	0	0	0	0	0	0	0	0	0	0	0	0	0	0	0	0	0	0	0	0	0	0
LA1954_1_lv	LA1954		0	0	0	0	664265	0	0	0	147995	0	0	130512	48332	69068.9	87437.4	0	169643	0	0	0	0	0	0	0	0	0	0	0	0	0	53713	0	0	0	0	0	0	0	512548	41779.7	0	0	0	0	101863	0	0
LA1718_5	LA1718		0	0	0	0	81748	0	0	0	0	0	770712	297449	229810	1154118	334253	0	406631	0	0	0	0	0	0	0	61014.2	0	0	0	0	0	0	0	116686	0	0	0	0	0	0	0	0	0	0	0	0	0	0
LA1401_1	LA1401		0	0	0	0	998894	0	97379.2	0	102855	0	0	0	0	76360.8	65968.6	129726	387631	0	0	0	0	0	0	0	0	0	0	0	0	0	75632.4	0	0	0	0	0	0	0	506392	0	0	0	0	0	0	0	0
LA1278_4	LA1278		415433	0	0	0	180183	0	2.16885e+06	0	0	0	0	0	0	335189	124732	68661.9	340897	0	464718	0	0	0	0	0	0	0	0	0	0	0	0	0	0	49338.5	0	0	0	0	251171	0	0	0	0	148813	0	0	0
LYC4_1_10x	LYC4		0	0	0	0	0	0	0	0	0	0	0	0	0	0	0	0	0	0	0	0	0	0	0	0	2.69536e+07	0	0	0	0	0	0	0	0	0	0	0	0	0	0	0	0	0	0	0	0	0	0
LYC4_3_10x	LYC4		0	0	0	0	0	0	0	0	0	0	0	0	0	0	0	0	0	0	0	0	0	0	0	0	5.72051e+07	0	0	0	0	0	0	0	0	0	0	0	0	0	9.99434e+06	0	0	0	0	0	0	0	0
LA407_1_5x	LA0407		0	0	0	0	0	0	0	0	0	0	0	0	0	0	0	0	1.40908e+06	0	0	0	0	0	0	0	8.644e+06	0	0	0	0	0	0	0	0	0	0	0	0	0	0	0	0	0	0	0	0	0	0
Lyc38_5_rep_1x	PI134418		0	0	0	0	0	0	0	0	0	0	103543	0	0	341566	72448.7	64499.1	260805	0	0	0	0	0	0	0	290033	0	0	0	0	0	0	0	0	0	0	0	0	0	0	0	0	0	0	0	0	0	0
LA1278_3	LA1278		304017	0	0	0	148569	0	446918	0	128233	0	0	0	0	599354	165519	81049.7	365855	0	502954	0	0	0	0	0	0	0	0	0	0	0	111263	0	0	0	0	0	0	0	752360	34756.6	0	0	0	95477	0	0	0
LYC4_4_10x	LYC4		0	0	0	0	0	0	0	0	0	0	0	0	0	0	0	0	0	0	0	0	0	0	0	0	1.49064e+07	0	0	0	0	0	0	0	0	0	0	0	0	0	0	0	0	0	0	0	0	0	0
LA407_5_5x	LA0407		0	0	0	0	0	0	0	0	0	0	0	0	0	0	0	0	1.18824e+06	0	0	0	0	0	0	0	5.6878e+06	0	0	0	0	0	0	0	0	0	0	0	0	0	0	0	0	0	0	0	0	0	0
LA407_4_5x	LA0407		0	0	0	0	0	0	0	0	0	0	0	0	0	1.92147e+06	0	0	0	0	0	0	0	0	0	0	5.25897e+06	0	0	0	0	0	0	0	0	0	0	0	0	0	0	0	0	0	0	0	0	0	0
LA407_3_5x	LA0407		0	0	0	0	0	0	0	0	0	0	0	0	0	0	0	0	0	0	0	0	0	0	0	0	5.59097e+06	0	0	0	0	0	0	0	0	0	0	0	0	0	0	0	0	0	0	0	0	0	0
LA407_2_5x	LA0407		0	0	0	0	1.69029e+06	0	0	0	0	0	0	0	0	4.67084e+06	0	0	1.26605e+06	0	0	0	0	0	0	0	1.8214e+06	0	0	0	0	0	0	0	0	0	0	0	0	0	0	0	0	0	0	0	0	0	0
LA1401_4	LA1401		0	0	0	0	187217	0	0	0	0	0	0	0	0	212488	69729.8	152592	637700	0	136854	0	0	0	0	0	0	0	0	0	0	0	67156.7	0	0	0	0	0	0	0	315338	0	0	0	0	0	0	0	0
Lyc140_1	LA0735		0	0	0	0	47020.9	0	0	0	0	0	163891	57937.1	0	225560	259231	0	277294	0	0	0	0	0	0	0	0	0	0	0	0	0	0	0	0	0	0	0	0	0	69959.7	0	0	0	0	48481.3	0	0	0
LA1364_5_lv	LA1364		0	0	45757.5	0	16979.8	89248.9	0	0	0	138757	40467.8	123484	116694	17138.5	164308	280053	131959	0	0	0	0	0	0	0	0	0	0	0	0	0	0	0	0	0	0	0	0	0	168122	0	0	0	0	0	0	0	0
LA1278_2	LA1278		218085	0	0	0	84415.7	0	558100	0	0	0	0	0	0	213810	77934.6	0	220870	0	298844	0	0	0	0	0	0	0	0	0	0	0	38479.3	0	0	0	0	0	0	0	153546	0	0	0	0	0	0	0	0
C32_4	MM		0	0	0	0	65084	0	0	130469	0	0	104229	56366	658054	718221	2.90353e+06	127613	427093	0	0	0	0	0	0	0	0	0	0	0	0	0	91989.3	0	0	0	0	0	0	0	669038	0	0	0	0	0	0	0	0
LA1578_1	LA1578		0	0	0	0	954131	0	0	0	0	0	639182	1.18073e+06	704592	825724	2.57982e+06	112033	751474	0	0	0	0	0	0	0	0	0	0	0	0	0	63465.1	0	0	0	0	0	0	0	490214	0	0	0	0	0	0	0	0
LA4024_2	LA4024		0	0	0	0	288664	0	0	331419	0	0	167070	1.17624e+06	1.46323e+06	262282	1.04333e+06	0	168687	0	0	0	0	0	0	0	0	0	0	0	0	0	0	0	0	0	0	0	0	0	405561	0	0	0	0	0	0	0	0
LA2133_1	LA2133		0	0	0	0	403041	0	0	0	0	0	438730	428816	262482	310263	946113	61415.7	506768	0	0	0	0	0	0	0	0	0	0	0	0	0	0	0	0	0	0	0	0	0	265842	0	0	0	0	0	0	0	0
LA1578_5_lv	LA1578		0	0	0	0	52483.4	0	0	0	0	0	60335.6	137808	144549	80799.7	325172	0	173319	0	0	0	0	0	0	0	0	0	0	0	0	0	0	0	0	0	0	0	0	0	158131	0	0	0	0	0	0	0	0
C32_3	MM		0	0	0	0	75290.2	0	0	0	0	0	246854	301911	301504	278130	955730	55668.8	435336	0	0	0	0	0	0	0	0	0	0	0	0	0	0	0	0	0	0	0	0	0	154526	0	0	0	0	0	0	0	0
C32_5	MM		0	0	0	0	71252	0	0	0	0	0	257544	67265.9	0	404552	318930	0	486108	0	0	0	0	0	0	0	0	0	0	0	0	0	0	0	0	0	0	0	0	0	129300	0	0	0	0	0	0	0	0
LA1578_3_lv	LA1578		0	0	0	0	0	0	0	31782	0	0	150715	203965	200982	92815.7	546042	0	129622	0	0	0	0	0	0	0	0	0	0	0	0	0	0	0	0	0	0	0	0	0	176235	0	0	0	0	0	0	0	0
LA2133_2_lv	LA2133		0	0	0	0	156405	0	0	0	0	0	95123.3	58755.1	57446.3	61356.1	153131	28158.1	106105	0	0	0	0	0	0	0	0	0	0	0	0	0	0	0	0	0	0	0	0	0	81416.2	0	0	0	0	0	0	0	0
LA1840_1	LA1840		0	0	66771.1	35030.8	22771.7	94193.7	0	0	0	112392	130317	1.13537e+06	170466	111026	730890	161370	88154.5	23064.4	0	0	0	36453.5	0	0	0	0	0	0	0	0	0	0	0	0	0	0	0	0	50567.9	0	0	0	0	0	0	0	0
LA2695_1_lv	LA2695		0	0	0	0	25.9407	0	0	0	0	0	0	5.873	0	12.476	7.62155	0	45.2364	0	0	0	0	0	0	0	0	0	0	0	0	0	5.0188	0	0	0	0	0	0	0	18.8616	0	0	0	0	0	0	0	0
LA1578_4	LA1578		0	0	0	0	66964.6	0	0	0	0	0	70785.4	0	0	413619	110725	70238	289308	0	0	0	0	0	0	0	0	0	0	0	0	0	0	0	0	0	0	0	0	0	85610.6	0	0	0	0	0	0	0	0
LA1840_3	LA1840		0	0	0	0	81153.4	0	0	0	0	35620.4	0	185626	65087.5	67453.7	152085	103975	220014	0	0	0	0	0	0	0	0	0	0	0	0	0	0	0	0	0	0	0	0	0	40585	0	0	0	0	0	0	0	0
LA1401_2	LA1401		0	0	0	0	240338	0	0	0	0	0	0	0	0	36993.5	0	66318.8	226225	0	26874	0	0	0	0	0	0	0	0	0	0	0	0	0	0	0	0	0	0	0	30014.2	0	0	0	0	0	0	0	0
LA1840_4	LA1840		0	0	0	0	80214.4	0	0	0	0	0	0	0	0	31352.8	27210.5	476036	198351	0	0	0	0	0	0	0	0	0	0	0	0	0	0	0	0	0	0	0	0	0	0	0	0	0	0	0	0	0	0
C32_2	MM		0	0	0	0	141217	0	0	0	0	0	153249	0	0	534235	178167	131798	574203	0	0	0	0	0	0	0	0	0	0	0	0	0	0	0	0	0	0	0	0	0	0	0	0	0	0	0	0	0	0
LYC140_5	LA0735		0	0	0	0	87465.6	0	0	0	0	0	213466	132896	132578	100800	328196	127436	224352	0	0	0	0	0	0	0	0	0	0	0	0	0	0	0	0	0	0	0	0	0	0	0	0	0	0	0	0	0	0
LA1954_2	LA1954		0	0	0	0	190154	0	0	0	0	0	165766	0	0	494723	0	104405	968147	0	0	0	0	0	0	0	0	0	0	0	0	0	0	0	0	0	0	0	0	0	0	0	0	0	0	0	0	0	0
LA1840_2	LA1840		0	0	0	0	107671	0	0	0	0	0	0	149227	68161	27791.1	120522	83580.7	226320	0	0	0	0	0	0	0	0	0	0	0	0	0	0	0	0	0	0	0	0	0	0	0	0	0	0	0	0	0	0
LA2695_3	LA2695		0	0	0	0	494680	0	0	0	0	0	187692	0	0	624027	170417	81037.7	843920	0	0	0	0	0	0	0	0	0	0	0	0	0	0	0	0	0	0	0	0	0	0	0	0	0	0	0	0	0	0
LYC140_4	LA0735		0	0	0	0	72579.3	0	0	0	0	0	67695.4	0	0	164235	0	50318.4	379607	0	0	0	0	0	0	0	0	0	0	0	0	0	0	0	0	0	0	0	0	0	0	0	0	0	0	0	0	0	0
LA1954-4-lv	LA1954		0	0	0	0	103643	0	0	0	0	0	0	0	0	0	0	42081.6	198779	0	0	0	0	0	0	0	0	0	0	0	0	0	0	0	0	0	0	0	0	0	0	0	0	0	0	0	0	0	0
LA1840_5	LA1840		0	0	0	0	399419	0	0	0	0	26606	0	53799.5	0	68632.3	87318.9	36898.7	143059	0	0	0	0	0	0	0	0	0	0	0	0	0	0	0	0	0	0	0	0	0	0	0	0	0	0	0	0	0	0
LA2695_5	LA2695		0	0	0	0	47421.7	0	0	0	0	0	79483.6	0	0	358099	104448	0	403539	0	0	0	0	0	0	0	0	0	0	0	0	0	0	0	0	0	0	0	0	0	0	0	0	0	0	0	0	0	0
LA2133_3_lv	LA2133		0	0	0	0	0	0	0	0	0	0	46726.5	0	0	0	73747.7	0	141867	0	0	0	0	0	0	0	0	0	0	0	0	0	0	0	0	0	0	0	0	0	0	0	0	0	0	0	0	0	0
LA1954_3_lv	LA1954		74795.3	0	0	0	42375	0	0	0	0	0	0	0	0	0	0	0	242615	0	0	0	0	0	0	0	0	0	0	0	0	0	0	0	0	0	0	0	0	0	0	0	0	0	0	0	0	0	0
[truncated: 39 more columns]

## Sheet: Acylsugars_LCMS
sample	accession	G3:C10	G2:C4	G3:C10-2	G3:C11	S3:C15	G3:C11-2	S4:C16	G2:C5	G3:C13	G3:C14	G3:C6	S4:C17_2	S4:C17	S3:C17-2	G3:C7	G3:C15-2	G3:C15	S3:C12	S4:C23	S4:C19-2	S4:C19	S3:C19	S3:C18	S3:C18-2	G3:C16	G3:C16-2	S3:C19-2	G3:C19	S4:C20	S4:C20-2	G3:C19-2	S4:C21-3	S3:C20-2	S4:C21-2	S3:C20-3	S3:C20	S4:C20-3	G3:C18	S4:C21	S4:C21-4	S4:C22-2	S4:C22	S3:C21	S3:C21-3	S3:C21-2	S4:C22-3	G4:C21	S5:C23
67	LA0407	0	0	0	0	278.403	4.81545	0	11.9485	0	0	0	0	0	0	0	0	37.0944	0	0	105.605	106.043	0	0	0	0	0	22.867	0	9751.17	107.352	41.0987	1.17597	0	165.296	199.27	3599.54	3599.54	0	0	0	0	0	835.532	856.815	923.279	0	0	0
68	LA0407	0	0	0	0	579.73	5.7346	0	0	0	0	0	0	0	0	0	0	5.29858	0	0	172.118	146.009	0	0	0	0	0	26.5735	0	12361.7	209.687	56.7346	0	0	256.815	196.237	3945.44	4354.43	0	0	0	0	0	696.095	1169.87	1169.87	0	0	0
109	LA0407	0	0	0	0	51.1452	0	0	0	0	0	0	0	0	0	0	0	0	0	0	24.8011	22	0	0	0	0	0	0	0	1947.46	10.5914	0	0	0	14.5968	5.78495	106.941	106.941	0	0	0	0	0	101.048	116.113	105.005	0	0	0
110	LA0407	0	0	0	0	43.9534	0	0	4.33898	0	0	0	0	0	0	0	0	4.13559	0	2.85169	23.9576	22.1822	0	0	0	0	0	0	0	2884.81	38.7754	7.74576	0	0	16.7881	23.8093	918.856	699.589	0	0	0	0	0	201.462	226.966	193.983	0	0	0
151	LA0407	0	0	0	0	233.778	4.20677	0	3.57143	0	0	0	0	0	0	0	0	23.6391	0	4.89474	90.9135	0	0	0	0	0	0	0	0	7609.97	167.511	5.40602	0	0	101.662	0	484.308	484.308	0	0	0	0	0	273.034	319.981	271.297	0	0	0
152	LA0407	0	0	0	0	326.827	7.2037	0	13.3889	0	0	0	0	0	0	0	0	44.7716	0	20.1481	69.6235	0	0	0	0	0	0	10.4815	0	9905.01	155.043	47.6605	0	0	149.512	0	4403.44	4403.44	0	0	0	0	0	432.802	705.969	560.556	0	0	0
69	LA0716	0	110.116	0	7.29464	0	14.2277	137.067	0	29.5268	0	0	29.6384	87.9062	43.9241	0	0	2918.67	0	0	0	0	0	6247.61	875.96	814.821	3774.23	0	2547.37	11.6429	3.33929	906.384	0	1082.75	3.40179	606.795	0	0	1812.72	0	0	0	2.40625	129.205	2287.97	2151.15	3.11607	0	0
70	LA0716	0	67.7762	2.5704	10.8014	0	12.6643	126.906	17.6534	21.0469	0	0	0	104.173	49.2202	0	0	3228.36	0	0	0	0	0	5328.27	1425.37	844.022	2933.77	0	2331.81	32.3249	12.1444	1220.81	0	320.91	13.9061	504.181	0	0	1946.47	0	0	0	10.7617	135.693	2832.58	2832.58	2.23466	0	0
111	LA0716	0	167.49	6.295	6.875	0	13.695	166.24	49.01	43.02	0	0	42.27	79.31	49.8	0	0	4146.02	0	0	9.875	0	0	7908.86	1517.91	1820.78	6307.37	61.29	1773.88	30.575	0	1074.11	0	1040.6	0	785.03	0	0	2616.03	0	0	0	2.19	219.375	2743.05	2743.05	0	0	0
112	LA0716	0	218.064	2.49057	6.73208	0	6.50189	100.294	5.36226	8.7283	0	0	18.283	34.7811	32.3736	0	0	1841.57	0	0	0	0	0	6041.71	1307.35	743.687	0	0	1405.26	7.46415	5.3283	1012.03	0	801.472	0	430.309	0	0	1614.73	0	0	0	0	69.2113	2309.58	2309.58	1.6566	0	0
153	LA0716	0	174	0	3.17051	0	7.52535	51.2811	0	0	397.235	0	0	63.0369	7.20737	0	15.3963	2371.98	0	0	0	0	0	3416.46	832.876	51.4332	210.816	6368.08	3151.06	89.9862	0	1416.8	0	388.627	0	648.797	0	0	1332.16	0	0	0	0	0	2198.9	2164.72	0	0	7.99539
154	LA0716	0	0	0	0	0	0	0	0	0	0	0	0	0	0	0	0	0	0	0	0	0	0	0	0	0	0	0	0	0	0	0	0	0	0	0	0	0	0	0	0	0	0	0	0	0	0	0	0
71	LA0735	0	0	0	0	0	0	0	0	0	0	0	0	0	0	0	0	0	0	0	0	0	0	0	0	0	0	0	0	0	0	0	0	0	0	0	0	0	0	0	0	0	0	0	0	0	0	0	0
72	LA0735	0	0	0	0	0	0	0	0	0	0	0	0	0	0	0	0	0	0	0	0	0	0	0	0	0	0	0	0	0	0	0	0	0	0	0	0	0	0	0	0	0	0	0	0	0	0	0	0
113	LA0735	0	0	0	0	0	0	0	0	0	0	0	0	0	0	0	0	0	0	0	0	0	0	5.47368	0	0	0	0	0	0	64.9023	0	475.466	0	1143.78	0	0	0	0	228.391	228.391	162.744	1500.2	0	0	0	0	54.7143	172.173
114	LA0735	0	0	0	0	0	0	0	0	0	0	0	0	0	0	0	0	0	0	0	0	0	0	0	0	0	0	0	0	0	0	0	0	0	6.22086	0	0	0	0	0	0	0	4.9816	0	0	0	0	0	0
155	LA0735	0	0	0	0	0	0	0	0	0	0	0	0	0	0	0	0	0	0	0	0	0	0	0	0	0	0	0	0	0	0	0	0	0	0	0	0	0	0	0	0	0	0	0	0	0	0	0	0
156	LA0735	0	0	0	0	0	0	0	0	0	0	0	0	0	0	0	0	0	0	0	0	0	0	0	0	0	0	0	0	0	0	0	0	0	0	0	0	0	0	0	0	0	0	0	0	0	0	0	0
44	LA1278	0	0	0	0	0	0	0	0	0	0	0	0	0	0	0	0	0	0	0	0	0	0	0	0	0	0	0	0	0	58	0	133.865	0	341.488	0	0	0	0	65.0628	51.3575	45.8213	290.783	0	0	0	0	51.0435	178.382
45	LA1278	0	0	0	0	0	0	0	0	0	0	0	0	0	0	0	0	0	0	0	0	0	0	0	0	0	0	0	0	1.18617	35.6489	0	67.883	0	185.176	0	0	0	0	29.1117	27.7979	9.04787	155.33	0	0	0	0	28.0106	87.484
85	LA1278	20.8455	0	15.3818	33.8773	0	8.05455	56.4455	0	0	0	15.5091	13.5591	0	0	0	0	0	0	0	0	0	36.05	0	0	0	0	0	0	0	814.318	0	5.78636	0	434.527	6.34091	0	0	0	10.6909	8.58182	44.45	50.3818	0	0	0	21.8136	11.8273	23.5409
86	LA1278	0	0	0	0	0	0	0	0	0	0	0	0	0	0	0	0	0	0	0	0	0	0	0	0	0	0	0	0	0	80.7903	0	63.5968	0	240.685	0	0	0	0	36.2258	36.2258	9.56452	79.2984	0	0	0	0	39.5565	139.403
127	LA1278	0	0	0	0	0	0	0	0	0	0	0	0	0	0	0	0	0	0	0	0	0	0	0	0	0	0	0	0	0	0	0	0	0	0	0	0	0	0	0	0	0	0	0	0	0	0	0	0
128	LA1278	0	0	0	0	0	0	0	0	0	0	0	0	0	0	0	0	0	0	0	0	0	0	0	0	0	0	0	0	0	5.89677	0	0	0	0	0	0	0	0	0	0	0	0	0	0	0	0	0	0
46	LA1364	1.10738	0	1.70246	0	0	0	12.2036	0	0	0	0	4.95302	0	0	0	0	9.67114	0	0	0.494407	3.14541	0	0	0	0	0	0	0	0	228.391	0	255.143	4.09843	912.978	0	0	0	0	144.734	143.233	46.7002	472.132	0	0	0	0	85.5391	395.875
47	LA1364	0	0	0	0	0	0	0	0	0	0	0	0	0	0	0	0	0	0	0	0	0	0	0	0	0	0	0	0	0	54.5022	0	89.0667	0	277.796	0	0	0	0	45.8178	25.8667	29.5778	236.671	0	0	0	0	42.6356	151.951
87	LA1364	0	0	0	0	0	0	0	0	0	0	0	0	0	0	0	0	0	0	0	0	0	0	0	0	0	0	0	0	0	35.9034	0	125.297	0	311.448	0	0	0	0	42.5586	42.3241	5.08966	177.083	0	0	0	0	48.6207	71.4345
88	LA1364	12.2947	0	0	0	0	0	0	0	0	0	0	2.62632	0	0	0	0	0	0	0	0	0	0	0	0	0	0	0	0	0	294.716	0	22.4632	21.4737	181.589	0	0	0	0	36.4	22.1158	0	50.1211	0	2.47895	2.47895	5.71053	24.0474	61.2316
129	LA1364	0	0	0	0	0	0	0	0	0	0	0	0	0	0	0	0	0	0	0	0	0	0	0	0	0	0	0	0	0	0	0	0	0	0	0	0	0	0	0	0	0	0	0	0	0	0	0	0
130	LA1364	0	0	0	0	0	0	0	0	0	0	0	0	0	0	0	0	0	0	0	0	0	0	0	0	0	0	0	0	0	0	0	0	0	0	0	0	0	0	0	0	0	0	0	0	0	0	0	0
48	LA1401	0	0	0	0	0	0	0	0	0	0	0	26.5221	0	0	0	0	4.32932	0	0	6.53012	2.36546	0	0	0	0	0	0	0	0	87.502	0	219.904	0	646.904	0	0	0	0	122.177	115.048	58.8313	423.912	0	0	0	0	62.0522	252.313
49	LA1401	0	0	0	0	0	0	0	0	0	0	0	0	0	0	0	0	3.0125	0	0	0	1.6025	0	0	0	0	0	0	0	0	65.4725	0	121.308	0	439.42	0	0	0	0	75.78	79.295	0	300.837	0	0	0	0	114.71	474.397
89	LA1401	0	0	0	0	0	0	0	0	0	0	0	0	0	0	0	0	0	0	0	0	0	0	0	0	0	0	0	0	0	26.7045	0	57.3279	0	212.704	0	0	0	0	30.4332	29.2105	12.7733	157.648	0	0	0	0	29.085	77.5061
90	LA1401	0	0	0	0	0	0	0	0	0	0	0	0	0	0	0	0	0	0	0	0	4.70673	0	0	0	0	0	0	0	0	82.726	0	187.01	0	643.764	0	0	0	0	94.3606	89.0577	0	376.279	0	0	0	0	74.4135	258.721
131	LA1401	0	0	0	0	0	0	0	0	0	0	0	0	0	0	0	0	0	0	0	0	0	0	0	0	0	0	0	0	0	0	0	0	0	0	0	0	0	0	0	0	0	0	0	0	0	0	0	0
132	LA1401	0	0	0	0	0	0	0	0	0	0	0	0	0	0	0	0	0	0	0	0	0	0	0	0	0	0	0	0	0	0	0	0	0	0	0	0	0	0	0	0	0	0	0	0	0	0	0	0
50	LA1578	0	0	0	0	0	0	0	0	0	0	0	0	0	0	0	0	4.11194	0	0	0	38	0	0	0	0	0	33.1269	0	114.328	8.42537	0	0	0	124.09	0	0	0	0	139.127	0	0	698.134	0	11.9104	11.9104	0	103.216	392.769
51	LA1578	0	0	0	0	0	0	0	0	0	0	0	25.6955	0	0	0	0	19.6091	0	0	1.98636	9.64545	0	0	0	0	0	0	0	0	186.732	0	549.614	0	1727.53	0	0	0	0	424.459	401.005	150.864	975.341	0	0	0	0	261.345	1218.91
91	LA1578	0	0	0	0	0	0	0	0	0	0	0	33.9667	0	0	0	0	0	0	0	0	0	0	0	0	0	0	0	0	0	58.2417	0	263.667	0	530.117	0	0	0	0	47.8333	80.9167	0	482.442	3.59167	0	0	0	25.425	215.492
92	LA1578	0	0	0	0	0	0	0	0	0	0	0	39.7094	0	0	0	0	0	0	0	0	0	0	0	0	0	0	0	0	0	19.8034	0	22.7692	0	109.12	0	0	0	0	12.9573	20.7863	0	70.6581	0	0	0	0	18.1795	68.7692
133	LA1578	0	0	0	0	0	0	0	0	0	0	0	1.90625	0	0	0	0	0	0	0	0	0	0	0	0	0	0	0	0	0	23.2902	0	0	0	22.0536	0	0	0	0	0	0	4.65179	5.125	0	0	0	0	0	0
134	LA1578	0	0	0	0	0	0	0	0	0	0	0	0	0	0	0	0	0	0	0	0	0	0	0	0	0	0	0	0	0	0	0	0	0	0	0	0	0	0	0	0	0	0	0	0	0	0	0	0
77	LA1718	0	23.7192	0	0	227.488	0	0	63.4462	0	0	48	0	0	0	94.5	0	0	0	0	46.8038	49.6308	0	0	0	0	0	0	2.11154	4707.36	159.273	3.71154	0	60.7692	15.1462	0	202.258	202.258	0	0	0	0	2.93077	1373.28	428.373	427.673	0	0	0
78	LA1718	112.264	10.0381	48.921	0	78.8692	19.8011	113.67	49.218	0	0	42.752	15.5095	0	0	102.251	0	0	0	0	5.34332	0	0	3.95368	0	0	0	7.12807	7.52044	0	3599.07	3.3406	32.1662	172.97	942.817	0	126.684	140.896	0	13.1526	10.7793	0	37.7193	1645.88	164.85	164.85	58.6676	0	0
119	LA1718	0	61.4542	0	0	457.212	0	0	167.45	0	0	91.0625	0	0	0	199.029	0	71.0958	0	0	0	0	0	0	0	0	0	12.9167	17.6	0	71.6125	6.93333	0	131.283	9.68333	0	545.987	675.429	0	0	0	0	0	4575.4	676.638	676.638	0	0	0
120	LA1718	0	9.6	0	0	353.95	0	0	68.9727	0	0	26.6	0	0	0	111.145	0	27.1364	0	0	10.9773	0	0	0	0	0	0	0	11.6818	0	23.9045	11.5227	14.5682	125.073	0	0	351.914	453.509	0	0	0	0	0	580.491	513.845	513.845	0	0	0
161	LA1718	0	70.2039	0	0	516.524	0	0	92.2621	0	0	205.291	0	0	0	167.748	0	10.0874	0	0	154.311	0	0	0	0	0	0	0	0	13654	0	15.7184	0	56.0388	45.3398	0	740.233	690.068	0	0	0	0	0	0	1239.76	1239.76	0	0	0
162	LA1718	0	299.799	0	0	870.472	0	0	451.931	0	0	545.111	0	0	0	905.653	0	0	0	0	180.514	0	0	0	0	0	0	0	0	19904.8	1225.99	49.0694	0	0	46.9097	0	2829.94	2777.14	0	0	0	0	0	36.0764	3285.16	3285.16	0	0	0
52	LA1777	1670.74	32.6168	1380.86	220.53	3.62928	1587.17	8601.45	18.7757	0	0	626.364	2426.14	0	84.7352	27.5483	0	7.32399	0	0	67.296	0	417.352	0	2.24299	0	0	335.623	0	0	33307.2	0	252.371	3641.52	24381.3	318.832	0	14.3427	0	222.09	45.7009	126.421	5953.64	22.4673	0.0685358	0.0685358	2507.52	55.5109	107.072
93	LA1777	1409.71	86.7206	1914.29	459.243	5.59559	2854.88	14421.1	19.2647	0	0	613.228	5183.04	0	24.4007	32.4449	0	13.4706	0	0	252.081	228.765	727.143	0	0	0	0	434.062	4.07721	22.4926	35329.6	0.930147	60.4669	0	27398.3	365.757	0	0	0	169.154	196.993	301.956	9648.03	10.7941	0	0	4463.28	21.3603	39.5
94	LA1777	2788.81	151.458	1900.79	172.776	0	2482.31	11071.4	3.9801	0	0	938.119	4101.15	0	96.8756	56.7861	0	8.14428	0	0	61.204	36.1045	153.393	0	0	0	0	389.338	0	0	40574.8	0	378.199	6953.01	0	1075.2	0	0	0	294.169	0	0	4503.53	0	1.0597	1.0597	4579.51	52.4478	158.194
135	LA1777	948.586	25.8233	1336.81	129.31	0	984.504	0	6.22414	0	0	267.108	4370.4	0	26.1379	12.3879	0	0	0	0	46.8966	44.4095	112.457	0	0	0	0	138.121	0	0	18137.7	0	0	1625.89	21954.3	132.909	0	3.56897	0	106.341	6.58621	0	5793.05	1.59052	2.43966	2.43966	618.694	0	0
136	LA1777	2727.58	53.4437	2127.83	154.606	0	649.599	0	24.2042	0	0	672.697	5556.48	0	68.6338	79.6056	0	0	0	0	19.8592	0	155.958	0	0	0	0	206.725	6.6338	0	41444.8	0	0	3386.51	40736.4	549.43	3.00704	3.00704	0	340.979	112.613	0	12738.3	0	5.69014	5.69014	5546.8	0	0
53	LA1840	0	0	0	0	0	0	8.04063	0	0	0	0	0	0	0	0	0	9.3625	0	0	9.325	0.865625	0	0	0	0	0	0	0	0	139.822	0	121.419	2.23438	457.806	0	0	0	0	69.3719	69.3719	7.00625	323.419	0	0	0	0	73.0062	255.453
54	LA1840	0	0	0	0	0	0	7.13571	0	0	0	0	0	0	0	0	0	2.84643	0	0	3.49286	0.389286	0	0	0	0	0	0	0	0	91.4607	0	117.721	0	387.889	0	0	0	0	61.6	61.6	31.4393	294.539	0	0	0	4.99286	46.8036	168.186
95	LA1840	0	0	0	0	0	0	0	0	0	0	0	0	0	0	0	0	0	0	0	0	0	0	0	0	0	0	0	0	0	38.872	0	33.4695	0	73.3659	0	0	0	0	12.7378	17.4878	0	40.9817	0	0	0	0	13.8476	15.878
96	LA1840	0	0	0	0	0	0	0	0	0	0	0	0	0	0	0	0	8.97452	0	0	0	22.8344	0	0	0	0	0	0	0	0	291.172	0	624.025	0	2386.09	0	0	0	0	440.471	295.433	72.4904	1318.87	0	0	0	0	323.675	1584.83
137	LA1840	0	0	0	0	0	0	0	0	0	0	0	0	0	0	0	0	0	0	0	0	0	0	0	0	0	0	0	0	0	10.0395	0	0	0	3.83004	0	0	0	0	0	0	0	0	0	0	0	0	0	0
138	LA1840	0	0	0	0	0	0	0	0	0	0	0	0	0	0	0	0	0	0	0	0	0	0	0	0	0	0	0	0	0	4.53103	0	0	0	0	0	0	0	0	0	0	0	0	0	0	0	0	0	0
55	LA1954	0	0	0	0	14.1264	0	12.3678	0	0	0	0	0	0	0	0	0	0	0	0	4.93678	1.73563	0	0	0	0	0	0	0	10.477	189.299	0	321.626	0	1183.34	4.5	37.6322	25.5345	0	165.73	147.402	50.5	425.052	8.26437	8.13793	8.13793	0	77.1437	189.195
56	LA1954	0	0	0	0	0	0	14.0824	0	0	0	0	3.47802	0	0	0	0	0	0	0	0	0	0	0	0	0	0	0	0	0.587912	146.973	0	95.3297	7.57692	356.973	0	12.1593	12.1593	0	28.6813	42.6703	27.456	122.659	0	0	0	0	24.7912	44.9396
97	LA1954	0	0	0	0	0	0	0	0	0	0	0	0	0	0	0	0	10.6692	0	0	0	19.9769	0	0	0	0	0	0	0	0	135.608	0	326.654	0	984.223	0	0	0	0	179.308	168.654	0	564.438	0	0	0	0	223.954	878.715
98	LA1954	0	0	0	0	0	0	0	0	0	0	0	0	0	0	0	0	0	0	0	0	0	0	0	0	0	0	0	0	0	53.7847	0	93.8819	0	303.09	0	0	0	0	63.5069	34.7847	21.6667	171.715	0	0	0	0	62.7708	144.882
139	LA1954	0	0	0	0	0	0	0	0	0	0	0	0	0	0	0	0	0	0	0	0	0	0	0	0	0	0	0	0	0	0	0	0	0	0	0	0	0	0	0	0	0	0	0	0	0	0	0	0
140	LA1954	0	0	0	0	0	0	0	0	0	0	0	0	0	0	0	0	0	0	0	0	0	0	0	0	0	0	0	0	0	0	0	0	0	0	0	0	0	0	0	0	0	0	0	0	0	0	0	0
57	LA2133	0	0	0	0	0	0	0	0	0	0	0	0	0	0	0	0	0	0	0	0	0	0	0	0	0	0	0	0	0	41.2214	0	38.3429	0	82.65	0	4.92857	4.92857	0	17.5643	14.55	0	91.4857	3.72857	11.7071	11.7071	0	15.5643	17.4214
58	LA2133	0	0	0	0	0	0	1.84783	0	0	0	0	0	0	0	0	0	7.46087	0	0	0	9.2	0	0	0	0	0	0	0	0	83.2826	0	228.278	0	718.352	0	0	0	0	91.1435	87.3783	12.4174	552.296	1.06087	0	0	0	74.7	289.739
99	LA2133	0	0	0	0	0	0	8.11864	0	0	0	0	0	0	0	0	0	4.81356	0	0	0	3.0226	0	3.31638	0	0	0	0	4.54802	0	112.582	0	81.2542	3.0565	288.621	0	0	0	0	51.1751	51.1751	0	158.887	0	7.69492	7.69492	0	70.1695	216.266
100	LA2133	0	0	0	0	0	0	0	0	0	0	0	0	0	0	0	0	0	0	0	0	0	0	0	0	0	0	0	0	0	14.8765	0	0	0	6.99383	0	0	0	0	0	0	0	0	0	0	0	0	0	0
141	LA2133	0	0	0	0	0	0	0	0	0	0	0	0	0	0	0	0	0	0	0	0	0	0	0	0	0	0	0	0	0	0	0	0	0	0	0	0	0	0	0	0	0	0	0	0	0	0	0	0
142	LA2133	0	0	0	0	0	0	0	0	0	0	0	6.19853	0	0	0	0	0	0	0	0	0	0	0	0	0	0	0	0	0	0	0	0	0	0	0	0	0	0	0	0	0	0	0	0	0	0	0	0
59	LA2172	0	0	0	0	4.31673	0	0	0	0	0	0	0	0	0	0	0	1.86121	0	0	0	4.2669	0	0	0	0	0	0	0	0	30.363	0	83.8185	0	296.032	0	0	0	0	31.4057	28.4591	13.8683	133.801	0	2.72954	0.160142	0	28.7189	86.0356
60	LA2172	0	0	0	0	0	0	0	0	0	0	0	0	0	0	0	0	1.90169	0	0	0	0	0	0	0	0	0	0	0	0	35.6847	0	72.6915	0	224.614	0	0	0	0	34.1153	43.8068	20.5525	136.532	0	0	0	0	28.9627	95.2508
101	LA2172	0	0	0	0	4.46311	0	0	0	0	0	0	0	0	0	0	0	7.53689	0	0	0	0	0	0	0	0	0	0	0	0	23.9016	0	17.3033	6.93033	45.1148	0	21.9754	21.9754	0	11.8689	0	0	23.6066	32.6148	21.25	21.25	0	14.127	25.2992
102	LA2172	0	0	0	0	0	0	9.46939	0	0	0	0	0	0	0	0	0	0	0	0	0	0	0	0	0	0	0	0	0	0	127.801	0	2.16327	0	81.5663	0	0	0	0	0	0	0	19.0459	0	0	0	0	0	14.1327
143	LA2172	0	0	0	0	0	0	0	0	0	0	0	18.3086	0	0	0	0	0	0	0	0	0	0	0	0	0	0	0	0	0	0	0	0	2.79554	0	0	0	0	0	0	0	0	0	5.23792	0	0	0	0	0
144	LA2172	0	0	0	0	0	0	0	0	0	0	0	0	0	0	0	0	0	0	0	0	0	0	0	0	0	0	0	0	0	0	0	0	0	0	0	0	0	0	0	0	0	0	0	0	0	0	0	0
63	LA2695	0	0	0	0	4.09804	0	0	0	0	0	0	0	0	0	0	0	0	0	0	0	0	0	0	0	0	0	0	0	206.416	0	0	0	0	0	2.82745	77.1137	99.7843	0	0	0	0	0	14.9686	21.6471	21.6471	0	0	0
64	LA2695	0	0	0	0	0	0	0	0	0	0	0	0	0	0	0	0	0	0	0	0	0	0	0	0	0	0	0	0	0	0	0	0	0	0	0	5.33077	5.33077	0	0	0	0	0	0	0	0	0	0	0
105	LA2695	0	0	0	0	0	0	0	0	0	0	0	0	0	0	0	0	0	0	0	0	0	0	0	0	0	0	0	0	0	0	0	0	0	0	0	0	0	0	0	0	0	0	0	0	0	0	0	0
106	LA2695	0	0	0	0	0	0	0	0	0	0	0	0	0	0	0	0	0	0	0	0	0	0	0	0	0	0	0	0	0	0	0	0	0	0	0	0	0	0	0	0	0	0	0	0	0	0	0	0
147	LA2695	0	0	0	0	0	0	0	0	0	0	0	0	0	0	0	0	0	0	0	0	0	0	0	0	0	0	0	0	0	0	0	0	0	0	0	0	0	0	0	0	0	0	0	0	0	0	0	0
148	LA2695	0	0	0	0	0	0	0	0	0	0	0	0	0	0	0	0	0	0	0	0	0	0	0	0	0	0	0	0	0	0	0	0	0	0	0	0	0	0	0	0	0	0	0	0.832258	0.832258	0	0	0
65	LA4024	0	0	0	0	0	0	0	0	0	0	0	6.02747	0	0	0	0	0	0	0	0	0	0	0	0	0	0	0	0	0	0	0	0	0	0	0	0	0	0	0	0	0	0	2.29121	0	0	0	0	0
66	LA4024	0	0	0	0	0	0	0	0	0	0	0	0	0	0	0	0	0	0	0	0	0	0	0	0	0	0	0	0	0	0	0	0	0	0	0	0	0	0	0	0	0	0	0	0	0	0	0	0
107	LA4024	0	0	0	0	0	0	0	0	0	0	0	0	0	0	0	0	0	0	0	0	0	0	0	0	0	0	0	0	0	0	0	0	0	0	0	0	0	0	0	0	0	0	0	0	0	0	0	0
108	LA4024	0	0	0	0	0	0	0	0	0	0	0	0	0	0	0	0	0	0	0	0	0	0	0	0	0	0	0	0	0	0	0	0	0	0	0	0	0	0	0	0	0	0	0	0	0	0	0	0
149	LA4024	0	0	0	0	0	0	0	0	0	0	0	0	0	0	0	0	0	0	0	0	0	0	0	0	0	0	0	0	0	0	0	0	0	0	0	0	0	0	0	0	0	0	0	0	0	0	0	0
150	LA4024	0	0	0	0	0	0	0	0	0	0	0	0	0	0	0	0	0	0	0	0	0	0	0	0	0	0	0	0	0	0	0	0	0	0	0	0	0	0	0	0	0	0	0	0	0	0	0	0
75	LYC4	0	0	0	0	4896.31	0	0	0	0	0	0	0	0	0	0	93.8805	23104.9	40.1195	3.18584	0	0	0	0	0	42.4292	0	19.5	0	0	0	73.9248	0	0	0	153.513	4792.37	5422.86	0	0	0	0	0	1042.12	2577.62	2577.62	0	0	0
76	LYC4	0	0	0	0	3294.52	0	0	11.9277	0	0	0	0	0	0	0	61.7702	20026.9	23.9617	4.22553	0	0	0	0	0	30.2979	0	24.6255	0	0	3.02979	67.1532	0	0	0	129.919	4314.56	4693.15	0	0	0	0	0	1172.54	2078.67	2078.67	0	0	0
117	LYC4	0	0	0	0	6723.29	0	5.31915	0	0	0	0	0	0	0	0	79.1862	36141.6	20.1862	7.1117	0	0	0	0	0	117.16	0	49.1968	0	0	41.9521	99.0106	4.59574	0	19.4787	596.612	6547.91	7564.45	0	0	0	0	3.19149	2656.99	4334.64	4334.64	0	0	0
118	LYC4	0	0	0	0	9325.76	0	0	15.0538	0	0	0	0	0	0	0	34.6828	34632.5	28.2419	6.12366	2.34946	2.34946	0	0	0	116.382	0	43.5645	0	0	16.7151	136.129	0	0	23.4946	730.043	6849.26	8387.42	0	0	0	0	0	2441.44	5044.6	4779.37	0	0	0
159	LYC4	0	0	0	0	6795.69	0	0	20.15	0	0	0	0	0	0	0	73.3812	29183.5	36.925	28.9438	0	0	0	0	0	31.0312	0	44.1875	0	0	0	101.206	0	0	0	0	6412.17	6412.17	0	0	0	0	0	2806.31	3494.67	3686.63	0	0	0
160	LYC4	0	0	0	0	5846.35	7.5906	0	23.2483	0	0	0	0	0	0	0	13.6846	26601.9	26.9262	0	0	0	0	0	0	39.5772	0	24.3289	0	0	0	87.5235	0	0	0	0	5005.02	5018.23	0	0	0	0	0	2792.99	2237.77	2237.77	0	0	0
42	MM	0	0	0	0	0	0	0	0	0	0	0	0	0	0	0	0	0	0	0	0	0	0	0	0	0	0	0	0	1.24706	19.7353	0	0	0	10.1176	0	0	0	0	0	0	0	0	0	0	0	0	0	0
43	MM	0	0	0	0	0	0	0	0	0	0	0	1.46579	0	0	0	0	0	0	0	0	0	0	0	0	0	0	0	0	1.45	14.0184	0	0	0	8.11842	0	0	0	0	0	0	0	0	0	0	0	0	0	0
83	MM	0	0	0	0	0	0	0	0	0	0	0	0	0	0	0	0	0	0	0	0	0	0	0	0	0	0	0	0	0	5.25778	0	0	0	0	0	0	0	0	0	0	0	0	0	0	0	0	0	0
84	MM	0	0	0	0	0	0	0	0	0	0	0	0	0	0	0	0	3.41667	0	0	5.36404	3.35526	0	0	0	0	0	0	0	0	96.8947	0	230.763	0	830.404	0	0	0	0	156.947	152.132	40.9737	451.789	0	0	0	0	97.7105	345.202
125	MM	0	0	0	0	0	0	0	0	0	0	0	0	0	0	0	0	0	0	0	0	0	0	0	0	0	0	0	0	0	0	0	0	0	0	0	0	0	0	0	0	0	0	2.46067	0.101124	0.101124	0	0	0
126	MM	0	0	0	0	0	0	0	0	0	0	0	3.38012	0	0	0	0	0	0	0	0	0	0	0	0	0	0	0	0	0	0	0	0	0	0	0	0	0	0	0	0	0	0	0	0	0	0	0	0
79	PI127826	0	48.8112	0	0	22.9828	14.5794	102.601	88.6524	0	0	365.27	1462.97	0	0	153.433	0	1.96996	0	0	38.4249	38.8712	0	0	0	0	0	1.94421	14.9356	1871.42	49.133	14.3476	0	760.867	10.9399	7.74249	168.901	0	3.0515	0	0	0	63.0987	1648.72	92.7082	92.7082	0	0	0
80	PI127826	2.50909	36.0409	15.7	0	6.96364	118.132	1107.24	109	0	0	336.291	989.995	0	0	190.136	0	0	0	0	107.041	97.4909	0	33.6909	0	0	0	0	1716.57	1301.13	140.85	1.86818	0	4170.19	1451.6	580.1	1626.46	0	0	60.9591	43.0273	0	608.118	3042.34	349.527	349.527	24.4955	0	0
121	PI127826	0	52.6295	0	0	15.6693	20.0398	138.175	167.068	0	0	440.888	330.112	0	0	259.869	0	6.38645	0	0	126.769	129.697	0	32.9402	0	0	0	66.7729	1256.14	2051.4	93.0478	6.54183	0	5799.86	234.147	325.375	1463.31	0	0	48.7729	35.6096	0	168.032	3102.59	636.618	636.618	11.8406	0	0
122	PI127826	0	69.7347	29.3724	2.15816	13.1786	302.24	1725.29	228.918	0	0	635.852	1813.06	0	0	399.429	0	13.5918	0	0	311.969	291.469	19.9745	116.403	0	0	0	0	3342.32	2948	518.153	0	0	5843.46	374.974	1245.68	3249.99	0	0	304.408	228.653	0	2278.9	4119.94	309.092	309.092	116.179	0	0
163	PI127826	0	35.2086	4.10286	3.16	67.7514	306.317	0	98.1371	0	0	369.194	9446.29	0	0	195.231	5.91429	305.034	0	0	111.989	0	0	1.77714	0	0	0	22.8486	29.4229	8548.93	128.066	15.2086	0	797.774	289.346	147.603	0	0	0	11.6571	21.3686	15.78	190.563	6750.71	124.591	124.591	0	4.38571	8.27143
164	PI127826	0	31.3778	0	0	5.58519	19.737	0	83.0704	0	0	273.948	998.452	0	0	129.348	0	0	0	0	11.7407	0	0	0	0	0	0	6.98148	38.2111	782.785	13.5889	1.74444	0	514.759	33.9741	91.6333	0	0	0	2.14815	2.14815	0	55.6074	3198.24	40.2222	40.2222	0	0	0
73	PI134418	0	0	0	0	174.496	0	0	8.432	0	0	0	0	0	0	0	0	419.944	0	0	0	0	0	0	0	0	0	0	0	0	0	5.968	0	0	0	48.184	632.216	692.176	0	0	0	0	0	67.024	245.096	245.096	0	0	0
74	PI134418	0	0	0	0	682.429	0	0	16.2597	0	0	0	0	0	0	0	22.0065	2581.95	4.93506	0	0	0	0	0	0	0	0	11.4545	0	0	0	36.2078	0	18.8896	0	117.201	2066.39	2218.22	0	0	0	0	0	411.149	638.883	638.883	0	0	0
115	PI134418	0	0	0	0	127.446	0	0	0	0	0	0	0	0	0	0	5.69231	409.1	0	0	0	0	0	0	0	0	0	0	0	0	0	0	0	0	0	48.8923	1003.22	1096.74	0	0	0	0	0	223.638	247.362	247.362	0	0	0
116	PI134418	0	0	0	0	233.616	0	0	0	0	0	0	0	0	0	0	16.856	1008.57	0	0	0	0	0	0	0	0	0	0	0	0	0	23.12	0	0	0	157.368	1584.4	1785.32	0	0	0	0	0	122.688	455.304	455.304	0	0	0
157	PI134418	0	0	0	0	190.598	8.65217	0	39.9022	0	0	0	0	0	0	0	51.1413	4362	0	0	0	0	0	0	0	0	0	8.59783	0	0	0	43.913	0	0	0	0	4239.46	1482.01	0	0	0	0	0	497.348	746.489	647.033	0	0	0
158	PI134418	0	0	0	0	236.629	0	0	24.3357	0	0	0	0	0	0	0	15.3214	1039.56	0	0	0	0	0	0	0	0	0	0	0	0	0	12.3643	0	0	0	0	1264.51	1238.79	0	0	0	0	0	121.193	273.936	273.936	0	0	0
[truncated: 28 more columns]
